# Supplementary material for: Dorsolateral Prefrontal Cortex Glutamate/Gamma-Aminobutyric Acid (GABA) Alterations in Clinical High Risk and First-Episode Schizophrenia: A Preliminary 7-T Magnetic Resonance Spectroscopy Imaging Study
Source: Int J Mol Sci. 2022 Dec 13;23(24):15846. doi: 10.3390/ijms232415846 (PMC9781166; doi:10.3390/ijms232415846)
Supplement: Supplementary file 1 [file ijms-23-15846-s001.zip]

Archive with 1 entries (1 files):
- ijms-1986668 - supplementary.pdf
